# Supplementary material for: Dual Ribosome Profiling reveals metabolic limitations of cancer and stromal cells in the tumor microenvironment
Source: Nat Commun. 2025 May 19;16:4652. doi: 10.1038/s41467-025-59986-7 (PMC12089342; doi:10.1038/s41467-025-59986-7)
Supplement: Supplementary file 5 — Supplementary Dataset 1 [file 41467_2025_59986_MOESM5_ESM.xlsx]

## Sheet: Sheet1
Supplementary Data 1. Oligonucleotide sequences used in this study
qRT-PCR Primers
MX1	Forward	GACATCGCAAAAGCTGATCC
	Reverse	GGGAGTCAATGAGGTCGATG
ISG15	Forward	CTTTGCCAGTACAGGAGCTTG
	Reverse	CGATCTTCTGGGTGATCTGC
STAT1	Forward	CCGTTTTCATGACCTCCTGT
	Reverse	TGAATATTCCCCGACTGAGC
OAS	Forward	CAAGCTCAAGAGCCTCATCC
	Reverse	TGGGCTGTGTTGAAATGTGT
BST2	Forward	TCTCCTGCAACAAGAGCTGA
	Reverse	TCTTCTCAGTCGCTCCACCT
SLC15A3	Forward	CCACATCCCAAACATTTTCC
	Reverse	GATCAAGCGGTCCTTCAGAG
GAPDH	Forward	GTCTCCTCTGACTTCAACAGCG
	Reverse	ACCACCCTGTTGCTGTAGCCAA
CTSK	Forward	GGGGACATGACCAGTGAAGA
	Reverse	GCACCCACAGAGCTAAAAGC
CTSZ	Forward	GCAATGTGGATGGTGTCAAC
	Reverse	GTAGTCCCACACGGACAGGT
mm β-Actin	Forward	TCGAGTCGCGTCCACC
	Reverse	GGGAGCATCGTCGCCC
mm Phgdh	Forward	ACAGGTGTGGACAATGTGGA
	Reverse	TGTCCCCATGAACTTCTTCC
mm Psat1	Forward	TGCTCGAAATGAGTCACAGG
	Reverse	CAGCACTCCTTCCAGCTTTC
mm Psph	Forward	AGGAAAACTTCCCAGGATGG
	Reverse	ATGGCTCTCCGTGTCATTTC
mm Shmt1	Forward	ATGCCGAGGTTTACAGCATC
	Reverse	GGTCCCGCCATAATACCTTT
mm Shmt2	Forward	AGCTCATCGCCTCAGAGAAC
	Reverse	CCTTGGAAGCCTTTGACCT
sgRNA oligos
STAT1 sgRNA 1	GCTGTGACAGGAGGTCATGA
STAT1 sgRNA 2	GAGGTCATGAAAACGGATGG
mmPHGDH sgRNA 1	ACACATGGGTAATTAGGCTGTGT
mmPHGDH sgRNA 2	TTTACCCATGAGGCAAGGAA
mmSHMT1 sgRNA 1	TGTAGAATATCATACCAGCA
mmSHMT1 sgRNA 2	TCGGCTGGCAAAATTCTCCG
LYSET sgRNA 1	GGATGGGATGGATTGGAGT
LYSET sgRNA 2	GAATGATGAACTTCCGTCAG
Control sgRNA	AAAAAGTCCGCGATTACGTC
Ribosome Profiling Oligos
rRNA substraction oligo hs 18S rRNA 204-230	/5Biosg/rUrGrArUrCrUrGrArUrArArArUrGrCrCrGrCrArUrCrCrCrCrCrC
rRNA substraction oligo hs 18S rRNA 286-320	/5Biosg/rCrGrUrGrCrGrArUrCrGrGrCrCrCrGrArGrGrUrUrArUrCrUrArGrArGrUrCrArCrCrArA
rRNA substraction oligo hs 18S rRNA 836-871	/5Biosg/rArUrUrCrCrArUrUrArUrUrCrCrUrArGrCrUrGrCrGrGrUrArUrCrCrArGrGrCrGrGrCrUrC
rRNA substraction oligo hs 18S rRNA 1715-1745	/5Biosg/rUrCrCrGrArGrGrGrCrCrUrCrArCrUrArArArCrCrArUrCrCrArArUrCrGrGrU
rRNA substraction oligo hs 28S rRNA 183-216	/5Biosg/rGrGrGrCrCrUrCrGrArUrCrArGrArArGrGrArCrUrUrGrGrGrCrCrCrCrCrCrArCrGrA
rRNA substraction oligo hs 28S rRNA 919-950	/5Biosg/rUrCrGrCrUrCrCrCrUrCrGrGrCrCrCrCrGrGrGrArUrUrCrGrGrCrGrArGrUrGrC
rRNA substraction oligo hs 28S rRNA 4055-4090	/5Biosg/rCrCrGrCrCrUrCrArCrCrGrGrGrUrCrArGrUrGrArArArArArArCrGrArTrCrArGrArGrUrA
rRNA substraction oligo hs 28S rRNA 4100-4135	/5Biosg/rCrCrGrGrGrCrGrCrUrUrGrGrCrGrCrCrArGrArArGrCrGrArGrArGrCrCrCrCrUrCrGrGrG
rRNA substraction oligo hs 28S rRNA 4735-4770	/5Biosg/rGrArCrCrGrGrCrUrArUrCrCrGrArGrGrCrCrArArCrCrGrArGrGrCrUrCrCrGrCrGrGrCrG
rRNA substraction oligo hs 5.8S rRNA 125-157	/5Biosg/rArGrCrGrArCrGrCrUrCrArGrArCrArGrGrCrGrUrArGrCrCrCrCrGrGrGrArGrGrA
rRNA substraction oligo hs 28S rRNA 1445-1475	/5BiosG/rGrCrGrArGrArCrGrGrGrCrCrGrGrUrGrGrUrGrCrGrCrCrCrUrCrGrGrCrGrG
rRNA substraction oligo hs 18S rRNA 144-177	/5BiosG/rGrCrArUrGrUrArUrUrArGrCrUrCrUrArGrArArUrUrArCrCrArCrArGrUrUrArUrCrC
3' linker, index ATCGT	/5Phos/NNNNNATCGTAGATCGGAAGAGCACACGTCTGAA/3ddC/
3' linker, index AGCTA	/5Phos/NNNNNAGCTAAGATCGGAAGAGCACACGTCTGAA/3ddC/
3' linker, index CGTAA	/5Phos/NNNNNCGTAAAGATCGGAAGAGCACACGTCTGAA/3ddC/
3' linker, index CTAGA	/5Phos/NNNNNCTAGAAGATCGGAAGAGCACACGTCTGAA/3ddC/
Reverse transcription primer	/5Phos/NNAGATCGGAAGAGCGTCGTGTAGGGAAAGAG/iSp18/GTGACTGGAGTTCAGACGTGTGCTC
Forward library PCR primer	AATGATACGGCGACCACCGAGATCTACACTCTTTCCCTACACGACGCTC
Reverse library PCR primer - Index 1	CAAGCAGAAGACGGCATACGAGATCGTGATGTGACTGGAGTTCAGACGTGTG
Reverse library PCR primer - Index 2	CAAGCAGAAGACGGCATACGAGATACATCGGTGACTGGAGTTCAGACGTGTG
rRNA substraction oligo S1opt-o1 mm 18S	UGAUCUGAUAAAUGCACGCAUCCCCCC
rRNA substraction oligo S1opt-o2 mm 18S	CGUGCGAUCGGCCCGAGGUUAUCUAGAGUCACCAA
rRNA substraction oligo S1opt-o3 mm 18S	AUUCCAUUAUUCCUAGCUGCGGUAUCCAGGCGGCUC
rRNA substraction oligo S1opt-o4 mm 28S	GGGCCUCGAUCAGAAGGACUUGGGCCCCCCACGA
rRNA substraction oligo S1opt-o5 mm 28S	UGGCUUCCUCGGCCCCGGGAUUCGGCGAAAGC
rRNA substraction oligo S1opt-o6 mm 28S	ACGGACGCUUGGCGCCAGAAGCGAGAGCCCCUCGGG
rRNA substraction oligo S1opt-o7 mm 28S	ACCCGGCUAUCCGGGGCCAACCGAGGCUCCUUCGGCG
rRNA substraction oligo S1opt-o8 mm 5.8S	ACCGACGCUCAGACAGGCGUAGCCCCGGGAGGA
rRNA substraction oligo S1opt-o9 mm 28S	GGCGGACGGGGGGAGAGGGAGAGCGC
rRNA substraction oligo S1opt-o10 mm 28S	GGCGAGACGGGCCGGUGGUGCGCCCUCGGC
rRNA substraction oligo S1opt-o11 mm 28S	CCAGAAGCAGGUCGUCUACGAAUGGUUUAG
rRNA substraction oligo S1opt-o12 mm 18S	AUCCCCGAUCCCCAUCACGAAUGGGGUUCA
rRNA substraction oligo S2o11423 mm 28S	GCUCUGCUACGUACGAAACCCCGACC
rRNA substraction oligo S2o25014 mm 28S	GUGUCGAGGGCUGACUUUCAAUAGAUCG
rRNA substraction oligo S2o12152 mm 18S	AGAUCCAACUACGAGCUUUUUAACUG
rRNA substraction oligo S2o6146 mm 18S	AACGCCACUUGUCCCUCUAAGAAGU
rRNA substraction oligo S2o13419 mm 5.8S	CAAGUGCGUUCGAAGUGUCGAUGAUC
tRNA aminoacylation assays
3' adaptor	5rApp/TGGAATTCTCGGGTGCCAAGG/3ddC/
RT/Reverse primer	GCCTTGGCACCCGAGAATTCCA
Ser-AGA	GTAGTCGTGGCCGAGTGGTTAA
Ser-CGA	GCTGTGATGGCCGAGTGGTTAA
Ser-GCT	GACGAGGTGGCCGAGTGGTTAA
Gln-CTG	GGTTCCATGGTGTAATGGTTT
Gln-TTG	GGTCCCATGGTGTAATGGTTA
Ala-TGC	GGGGATGTAGCTCAGTGGTA
Ala-AGC	GGGGAATTAGCTCAAGTGGT
Gly-GCC	GCATGGGTGGTTCAGTGGTA
Gly-TCC	GCGTTGGTGGTATAGTGGTG
Leu-CAG	GTCAGGATGGCCGAGCGGTCTA
Leu-TAG	GGTAGCGTGGCCGAGTGGTCTA
Thr-AGT	GGCGCCGTGGCTTAGTTGGT
Thr-TGT	GGCTCCATAGCTCAGGGGTTA
Pro-AGG	GGCTCGTTGGTCTAGGGGTATG
Pro-TGG	CAGAACTATAGGAATTGAACCTA
Ribosomal proteins tagging
sgRNA1-RPL10a (human)	GGCGCGGATGAACGCGGATA
sgRNA4-RPL10a (human)	GCGCGGCGTGAGAAGCCATG
sgRNA1_mmRPL10a (+ strand)	TGCCTTCTTTCCGGTTTCCG
sgRNA2_mmRPL10a (+ strand)	CATGAGGTAAGTTGTTATCG
sgRNA3_mmRPL10a (- strand)	CGGGGCGTCCGCGGGCGTGT
sgRNA4_mmRPL10a (- strand)	GCGGGGCGTCCGCGGGCGTG
sgRNA1-RPS3	GACATACCTGTTATGCTGTG
sgRNA2-RPS3	CATAACAGGTATGTCTGCAA
Genotyp TAG-RPL10A Fw	TCAGGACTGCGACAACTCTG
Genotyp TAG-RPL10A Rev	TGATCGGACCTGGTAGGAAG
Genotyp RPS3-GFP Fw	CTGGGACCCAACTGGTAAGA
Genotyp RPS3-GFP Rev	GGTTGCACTGAGCCAAAAAT
Genotyp mmGFP-Rpl10a Fw	CTCCTAGAGCGGTTCTCACG
Genotyp mmGFP-Rpl10a Rev	TGAGACTTTGCTGCTGTTGG
mGFP-RPL10a (donor)	TATCGATAAGCTTGATATCGTCCGGACACTTCCCTTACCACGAGTCCACGTTAGAGCAAGGTGCTGAGGGAGGGAGGTCGGGCCAGGCTTCCTTTTGAGAACATAAGCTGGTGCGGAGGGCGCGAGGGGAGAGGGGTTTGAGGGACAAGCGTGCCGGAATCCACGCTGTCAGTGAACATCACTGGGCTGTACCAGTACGTGTGACTACCGAAGCTCGAGCCCCGAACCCAGCCGCTTCCCTAGGGGTCCAGCAGCAGCGGGCGCGAATCGGCACATTACCGGGGGACCGCGGGGCGCTCAGGACTGCGACAACTCTGTGGGTTACCGCGCCGGCCTAGCGGCCCAGCGACGCCCCCCAGCGGCCAGAGAAGGCCGCGCTTCTCGGGGTTGGCCCACCCA…
mCherry-RPL10a (donor)	TATCGATAAGCTTGATATCGTCCGGACACTTCCCTTACCACGAGTCCACGTTAGAGCAAGGTGCTGAGGGAGGGAGGTCGGGCCAGGCTTCCTTTTGAGAACATAAGCTGGTGCGGAGGGCGCGAGGGGAGAGGGGTTTGAGGGACAAGCGTGCCGGAATCCACGCTGTCAGTGAACATCACTGGGCTGTACCAGTACGTGTGACTACCGAAGCTCGAGCCCCGAACCCAGCCGCTTCCCTAGGGGTCCAGCAGCAGCGGGCGCGAATCGGCACATTACCGGGGGACCGCGGGGCGCTCAGGACTGCGACAACTCTGTGGGTTACCGCGCCGGCCTAGCGGCCCAGCGACGCCCCCCAGCGGCCAGAGAAGGCCGCGCTTCTCGGGGTTGGCCCACCCA…
Neongreen-RPL10a (donor)	TATCGATAAGCTTGATATCGTCCGGACACTTCCCTTACCACGAGTCCACGTTAGAGCAAGGTGCTGAGGGAGGGAGGTCGGGCCAGGCTTCCTTTTGAGAACATAAGCTGGTGCGGAGGGCGCGAGGGGAGAGGGGTTTGAGGGACAAGCGTGCCGGAATCCACGCTGTCAGTGAACATCACTGGGCTGTACCAGTACGTGTGACTACCGAAGCTCGAGCCCCGAACCCAGCCGCTTCCCTAGGGGTCCAGCAGCAGCGGGCGCGAATCGGCACATTACCGGGGGACCGCGGGGCGCTCAGGACTGCGACAACTCTGTGGGTTACCGCGCCGGCCTAGCGGCCCAGCGACGCCCCCCAGCGGCCAGAGAAGGCCGCGCTTCTCGGGGTTGGCCCACCCA…
RPS3-GFP-HDR (donor)	tatcgataagcttgatatcgATCGATTTGCTGAGATCTGTCAGATCCAAGAGTTGGTTTGTCCTTGTTTTAGCCATCTGTGTACCCTTCAGTGATGACACGATGACGAGTCAGAAAGGTCACGTCCTGCTCTTGGTCCTTGTCAGTGCCATGTTCTGTGGTGCTGTGCACGAGTTCCTTTGGCAGAAGTGTCCTATTTATTGATCGATTTAGAGGCATTTGTCTGAGAAGGGTCCAGACCCAGGGGTGCTTGAGTAAACTGCTTGCTCTCTTTGGTCTTGTGTGATGGGGGCCTTTGAGACCCCAGCTGTGTGCTAACAACTGTGGTGTCCTCTAGGTGTGCTGGGCATCAAGGTGAAGATCATGCTGCCCTGGGACCCAACTGGTAAGATTGGCCCTA…
GFP-mmRPL10a (mouse donor)	TATCGATAAGCTTGATATCGCCCAGGTGGAGGCTTAGGCTTAAGCCAGGCACATCTGATCCTAATCTAGTCACAAGGCGCTTTCCCGTTCTGCAGATCTCAGCAAGGGTCATTTCCTCAAGCTATTCCTGTCATCCATGCCTCTGCCCACATGCGGTGGCCGGACCATTGCACAATGCACGGCTAGAGGGGGCGGCTGCCCAGTGGCTCTGCGGGGCTCATCACCAAATTAGGCGATGACGGAGACCGGTTCTGCCGGGGACTGGAAGTCATGGGGCAGGCAGAAGATAGAAAGCAGGGAGAAATCCAATCCCAGGGCCCGGCTTCAGCCCTTGTCCCAATGCAGGACTGCCTGCTGCTCCTAGAGCGGTTCTCACGGTGCAGCCGCGTGGTGGCGCCC…
