# Supplementary material for: Dual Ribosome Profiling reveals metabolic limitations of cancer and stromal cells in the tumor microenvironment
Source: Nat Commun. 2025 May 19;16:4652. doi: 10.1038/s41467-025-59986-7 (PMC12089342; doi:10.1038/s41467-025-59986-7)
Supplement: Supplementary file 6 — Source Data [file 41467_2025_59986_MOESM6_ESM.xlsx]

## Sheet: Figure 1
Fig. 1b			Fig. 1d												Fig. 1e
				SUM-159PT GFP-PD						MRC5 mCherry-PD					Ser/Gly	SUM-159PT				Ser/Gly	MRC5
			Ser/Gly:	0.4mM	0.2mM	0.1mM	0mM		Ser/Gly:	0.4mM	0.2mM	0.1mM	0mM		0.4 mM	1	1	1		0.4 mM	1	1	1
			Ser-AGA	102.3	89.1	69.214	34.215		Ser-AGA	98.487	101.4	96.7	87.3		0.2 mM	0.897263	0.871243	0.942127		0.2 mM	1122	0.978454	1031
anti-RPL10a				95.672	91.6	72.8	37.842			103.9	96.317	94.2	83.6		0.1 mM	0.7	0.78	0.65		0.1 mM	0.934229	0.96223	0.910154
				101.943	89.204	67.9	33.743			97.562	99.2	94	84.014		0 mM	0.372095	0.38533	0.377793		0 mM	0.84	0.86	0.88
			Ser-CGA	98.214	85.317	78.5	21.487		Ser-CGA	97.842	95.672	89.5	76.4
				103.5	89.843	73.189	26.951			102.3	98.8	90.8	81.953
				97.997	86.34	73.2	26.562			100.743	96.485	95.5	81.5
			Ser-GCT	104.7	94.215	80.371	41.673		Ser-GCT	103.6	99.2	91.3	88.201
				96.318	88.572	74.682	38.219			101.1	96.981	93.9	82.749
				98.92	93.213	76.947	37.108			95.214	98.805	90.697	84
anti-RPL10a			Leu-CAG	99.475	95.467	97.4	97.482		Leu-CAG	101.3	90.5	98.4	95.6
				101.8	90.3	92.3	92.315			98.203	94.2	91.2	90.157
				98.693	93.151	95.221	92.203			99.482	91.242	95.315	90.2
			Leu-TAG	105.127	101.204	101.6	99.671		Leu-TAG	96.219	97.5	100.671	94.8
				94.853	95.317	98.315	94.214			98.108	98.5	97.128	92.4
				100.02	97.4	97.013	94.115			105.6	100.8	96.302	91.7
anti-RPL10a

## Sheet: Figure 2
Fig. 2c
	SUM-159PT GFP-PD						MRC5 mCherry-PD
	Mono		CoC				Mono		CoC
Glucose:	+	-	+	-		Glucose:	+	-	+	-
Ala-TGC	100.9	38.9	104.6	81.9		Ala-TGC	101.6	65.8	85.1	88.6
	100.1	39	99.3	82.002			103.5	71.5	100.4	93.7
	98.9	39	96.028	82			94.8	72.5	114.4	96.5
Ala-AGC	87.3	42.9	97.6	86.9		Ala-AGC	106.2	58.9	90.7	91.3
	105.9	43	101	87			103.5	66.2	100.1	97.6
	106.7	43	101.3	87			90.2	66.8	109.1	101.9
Gly-TCC	100.5	27.9	101.1	78.9		Gly-TCC	94.4	74.1	80.5	89.8
	101.6	28	98.72	79			108.8	79.8	100.2	95.4
	97.7	28.005	100.1	79.005			96.7	82.9	119.2	99.7
Gly-GCC	99.9	34.9	103.43	76.9		Gly-GCC	100.1	67.4	95.3	86.2
	100.4	35	96.5	77			101.2	71.9	100.9	92.6
	99.6	35.002	100.008	77.002			98.5	76.5	103.6	97
Thr-AGT	102.7	102.9	96.46	92.9		Thr-AGT	99.7	90.6	88.6	92.1
	102.7	103	102.1	93			97.7	98.2	100.1	98.3
	94.4	103.005	101.3	93.004			102.5	102	111.2	103.4
Thr-TGT	110.5	98.9	100.6	93.9		Thr-TGT	106.9	87.4	75.4	97.7
	95.3	99	100.605	94			97.9	92.7	100.5	104.2
	94	99.003	98.7	94.003			95.1	98.7	124	110.7

## Sheet: Figure 3
Fig. 3b					Fig. 3d									Fig. 3e
SUM-159PT		MRC5			Mono			CoC							Mono		CoC
Mono	CoC	Mono	CoC		Control sg	STAT1 sg 1	STAT1 sg 2	Control sg	STAT1 sg 1	STAT1 sg 2					Control sg	Control sg	Control sg	STAT1 sg 1	STAT1 sg 2
1	9.4	0.9	4.5		0.98	1.12	0.65	7.5	2.2	1.23				Glucose:	+	-	-	-	-
1.12	7.8	1.3	4.3		0.78	1.03	0.96	6.5	1.4	1.13				Ala-TGC	102.315	42.5	91.2	58.3	42.6
1.03	5.7	1.12	5.6		1.23	1.23	0.9	2.5	2.89	2.45					97.842	46	83.4	44.785	51.9
1.15	10	1.04	3.23		1.18	1.16	0.87	2.8	1.87	3.4					100.743	46.4	89.296	43.8	55.3
0.93	5.78	1.23	2.34		0.79	0.96	1.16	4.5	1.45	3				Ala-AGC	98.487	36.1	81.5	33.6	49.8
0.9	5.6	0.7	5.6		1	0.66	1.23	4.38	2.5	2.12					103.9	37.117	95.31	48.5	56.3
0.8	7.8	1.08	3.6		1.1	0.55	1.24	5.8	2.3	2.2					97.5	28.6	96.1	52.873	61.8
1.2	6.4	1.18	2.3		1.08	0.87	1.06	3.5	1.1	1.76				Gly-TCC	105.6	29.742	81.1	42.257	25.764
1.11	4.3	0.69	4.6		1.08	1.36	1.03	3.4	2.98	1.09					96.2	22.9	81.1	38.1	33.4
0.76	5.8	0.78	4.5		1	1.18	1.05	4.5	3.1	1.2					98.108	31	74.741	42.6	39.7
														Gly-GCC	99.482	28.7	76.3	39.8	29.23
Fig. 3g							Fig. 3h								101.315	30.4	76.8	28.474	37.6
															98.203	30.7	86.8	45.6	44.1
Mono			CoC					Mono		CoC				Thr-AGT	103.6	103.362	82.1	99.2	94.5
Control sg	LYSET sg 1	LYSET sg 2	Control sg	LYSET sg 1	LYSET sg 2			Control sg	Control sg	Control sg	LYSET sg 1	LYSET sg 2			95.2	101	86.8	97.6	102.834
0.99	0.45	0.66	8.7	4.4	4.8		Glucose:	+	-	-	-	-			101.1	101.5	109.9	94.1	110.654
0.72	0.26	0.13	8.1	3.1	4		Ala-TGC	98.764	36.984	85.674	48.762	53.872		Thr-TGT	97.5	101.7	99.5	89	85.7
0.77	0.42	0.45	4.9	2.09	2.6			100.543	38.532	87.432	50.543	55.341			102.8	102.3	111.3	95.3	93.569
1.12	0.12	0.87	6.7	2.4	3.6			100.693	38.484	88.894	50.695	56.787			99.625	89.87	92.1	97.6	100.7
1.16	0.69	0.36	6.3	2.6	3.8		Ala-AGC	99.214	43.761	97.543	53.874	56.983
1.29	0.78	0.22	7.34	4.4	3.3			100.876	45.289	99.876	55.312	58.215
0.72	0.63	0.21	4.7	4.6	2.6			99.91	46.95	100.681	56.814	59.802
0.98	0.89	0.14	7.9	3.5	2.9		Gly-TCC	98.987	38.756	85.982	56.981	47.654
1	0.21	0.69	6.7	2.6	3.7			100.432	40.431	87.341	58.234	49.892
1.25	0.45	0.85	7.8	2.8	2.4			100.581	41.813	88.677	59.785	50.554
							Gly-GCC	99.876	37.215	81.765	48.931	49.876
								100.214	38.874	83.214	50.678	51.312
								99.91	39.911	84.821	50.391	52.812
							Thr-AGT	98.543	91.872	100.678	101.765	95.763
								100.765	93.543	102.543	103.431	97.431
								100.692	94.685	103.779	104.802	98.805
							Thr-TGT	99.321	96.782	97.892	98.943	100.674
								100.654	98.315	99.315	100.215	102.245
								100.025	99.503	100.492	101.342	103.981

## Sheet: Figure 4
Fig. 4c								Fig. 4d
E0771-OVA				TC1-OVA				IFN-gamma					GZB
L-Ser (mg/L)				L-Ser (mg/L)				Naive		CoC:E0771			Naive		CoC:E0771
0	30	60		0	30	60		(+) SG	(-) SG	(+) SG	(-) SG		(+) SG	(-) SG	(+) SG	(-) SG
32.29	62.3	92.6		40.06	65.8	75.7		13.73	1.46	721.85	401.7		67.3	27.6	938.77	182.56
32.18	58.3	91.03		39.56	73.3	64.03		18.38	8.36	687.39	401.7		151.62	67.3	971.85	241.67
30.17	58.02	90.89		48.23	75.6	87.25		19.04	10.38	848.03	427.05		2.26	67.3	1004.71	182.56
Fig. 4f										Fig. 4g
Serine M+3					Glycine M+2					PHGDH mRNA
T Cell		E0771-OVA			T Cell		E0771-OVA			T cells				Cancer Cells
Mono	CoC	Mono	CoC		Mono	CoC	Mono	CoC		Mono	CoC: T Cell:E0771-OVA	CoC: T Cell:B16-OVA	CoC: T Cell:TC1-OVA	Mono	CoC: T Cell:E0771-OVA	CoC: T Cell:B16-OVA	CoC: T Cell:TC1-OVA
0.12	26.8	37.79	30.82		1.26	27.65	37.46	27.05		1	3.62	8.5	5.71	1.05	1.12	1.05	1.13
1.34	27.77	37.09	29.99		4.45	28.96	35.62	27.67		1.05	4.32	4.07	4.22	0.95	1.08	0.98	1.2
0.25	28.51	36.68	29.38		2.21	30.29	36.13	28.56		0.95	4.12	3.99	9.67	1	1.05	0.92	1.01
										1.1	7.33	11.87	6.53
										0.9	9.47	8.26
Fig. 4h
										SHMT1 mRNA
										T cells				Cancer Cells
anti-PHGDH			anti-SHMT1							Mono	CoC: T Cell:E0771-OVA	CoC: T Cell:B16-OVA	CoC: T Cell:TC1-OVA	Mono	CoC: T Cell:E0771-OVA	CoC: T Cell:B16-OVA	CoC: T Cell:TC1-OVA
anti-beta-actin						anti-beta-actin				1.05	9.43	19.2	16.12	1.12	1.23	1.03	1.12
										1.1	21.58	24.53	12.03	1	1.21	1.09	1.15
										0.85	10.38	17.45	16.37	0.88	1.12	1.12	1.05
										1.02	8.3	26.01	13.61
										0.98	19.08		18.29
Fig. 4i										Fig. 4j
T-cell					E0771-OVA						T-cell		E0771				T-cell		E0771
Mono		CoC			Mono		CoC				Mono	CoC	Mono	CoC			Mono	CoC	Mono	CoC
SG: +	SG: -	SG: +	SG: -		SG: +	SG: -	SG: +	SG: -		Ser-AGA	96.2	71.8	96.7	95.2		Gly-GCC	101.56	74.8	96.78	93.4
1.01	1	1.93	1.51		1.04	1.04	0.95	0.88			102.4	76.54	101.34	99.8			97.2	69.45	101.5	98.7
1.01	1.01	2.1	1.56		1.07	0.99	0.96	0.86			101.3	76.62	101.8	98.8			101.1	74.6	101.66	98.779
0.98	1.15	1.91	1.4		0.89	1.02	0.96	0.85		Ser-CGA	98.9	74.2	97.21	91.56		Gly-TCC	96.78	75.2	97.2	104.9
											100.2	79.6	100.6	95.432			102.3	80.87	100.98	104.7
											100.84	80.09	102.1	95			100.86	80.8	101.77	99.234
										Ser-GCT	103.67	63.45	98.4	100.1		Leu-CAG	100.9	91.5	95.8	103.45
											104.4	68.7	99.8	104.78			98.12	96.78	102.3	98.5
											91.9	68.75	101.66	104			100.8	96.64	101.77	103.9
										Leu-CAG	105.26	93.1	95.98	95.67		Leu-TAG	102.4	94.3	98.1	94.7
											97.7	98.94	102.3	98.9			101.86	99.87	99.87	99.54
											96.9	98.92	101.6	99.4			95.6	99.7	102	99.6
										Leu-TAG	103.07	99.5	97.65	91.34
											97.13	104.8	100.9	95.6
											99.79	104.6	101.35	94.9

## Sheet: Figure 5
Fig. 5c
Control sg	PHGDH sg 1	PHGDH sg 2	SHMT1 sg 1	SHMT1 sg 2
80.05	31.2	45.6	29.99	51.3
79.2	31.8	44.1	35.6	52.6
79	27.2	42.8	24.87	47.2
70.1
67.23
75.5
Fig. 5d
GzmB							IFN-gamma
Control sg CoC (-)	Control sg CoC (+)	PHGDH sg 1CoC (+)	PHGDH sg 2 CoC (+)	SHMT1 sg 1 CoC (+)	SHMT1 sg 2 CoC (+)		Control sg CoC (-)	Control sg CoC (+)	PHGDH sg 1CoC (+)	PHGDH sg 2 CoC (+)	SHMT1 sg 1 CoC (+)	SHMT1 sg 2 CoC (+)
2	118.37	80.33	77.68	75.01	58.53		1.3	275.0961241	132.8817232	126.2663	153.4626	185.0921
5.06	125.68	82.96	82.96	64.12	61.34		1.4	263.4610411	170.2183209	124.0888	105.1207	190.1539
4.01	113.45	88.18	95.9	69.61	61.34		1.8	280.9876157	126.2663246	132.8817	126.2663	172.6647
3.05	103.49	93.34	80.33	75.01	52.82		2.7	286.9282726	115.5176858	135.1143	139.6203	192.7041
Fig. 5e
		CoC w/ E0771-OVA						CoC w/ E0771-OVA
	Control sg	Control sg	PHGDH sg 1	PHGDH sg 2			Control sg	Control sg	PHGDH sg 1	PHGDH sg 2
Ser-AGA	101.98	72.34	41.2	33.77		Gly-GCC	102.4	80.2	52.87	33.98
	101.77	77.89	46.98	28.7			99.87	85.98	56.7	37.2
	96.23	77.76	46.7	33.45			97.66	81.77	55.3	36.77
Ser-CGA	97.45	69.67	35.78	46.7		Gly-TCC	95.2	79.8	36.1	54.3
	100.87	74.56	30.56	46.98			101.98	82.3	40.9	49.87
	101.66	74.75	35.64	41.23			102.7	83.77	39.89	48.8
Ser-GCT	102.34	77.23	34.8	36.5		Leu-CAG	98.54	93.56	97.24	89.56
	95.78	72.98	39.54	41.78			100.23	97.23	101.5	94.87
	101.86	77.77	39.5	41.66			101.2	97.19	98.22	94.5
Leu-CAG	98.12	103.7	98.77	100.9		Leu-TAG	96.78	98.7	91.5	98.76
	99.98	98.45	93.2	95.23			101.3	103.45	95.28	105.43
	101.89	103.7	98.98	100.77			101.86	103.77	95.19	104.8
Leu-TAG	101.9	94.5	92.45	98.4
	96.567	99.87	97.78	103.78
	101.54	99.55	97.7	103.75

## Sheet: Supplementary Figure 1
Supplementary Fig. 1d							Supplementary Fig. 1e						Supplementary Fig. 1g
							anti-GFP						SUM-159PT GFP-RPL10a
													WT	C1	C2	C3	C4
													1.03	0.87	0.89	0.9	1.05
													1.07	0.73	0.77	0.93	1.1
													0.9	0.82	0.8	0.85	1.08
													SUM-159PT mCherry-RPL10a
							anti-RPL10a						WT	C1	C2	C3
													1,05	0,91	0,88	0,87
													1,02	0,89	0,92	0,84
													0,93	0,87	0,9	0,71
													SUM-159PT NeonGreen-RPL10a
							anti-mCherry						WT	C1	C2	C3	C4
													1.1	1.05	1.14	0.99	1.15
													0.9	1.13	1.18	1.17	1.18
													1	1.18	1.07	1.18	1.24
													Supplementary Fig. 1l
							anti-RPL10a
													SUM-159PT RPS3-GFP
													WT	C1	C2	C3	C4
													1.13	1.25	1.17	1.04	1.19
													1.01	1.2	1.18	1.24	1.13
													0.86	1.08	1.08	1.08	1.29
Supplementary Fig. 1j
							anti-NeonGreen
							anti-RPL10a
							Supplementary Fig. 1k
							anti-GFP
							anti-RPS3

## Sheet: Supplementary Figure 2
Supplementary Fig. 2h
	SUM-159PT GFP-PD						MRC5 mCherry-PD					Gln	SUM-159PT				Gln	MRC5
Gln:	0.4mM	0.2mM	0.1mM	0mM		Gln:	0.4mM	0.2mM	0.1mM	0mM		0.4 mM	1	1	1		0.4 mM	1	1	1
Gln-CTG	98.1	83.7	46.2	13.4		Gln-CTG	101.8	91.9	83.4	71.2		0.2 mM	1.032386	1.035367	0.894397		0.2 mM	0.9097716	0.7356795	0.7957694
	99.8	78.4	51.9	13.7			103.43	86.23	88.7	76.9		0.1 mM	0.986489	0.990066	1.060401		0.1 mM	0.561587	0.52441	0.529465
	102.001	83.7	51.7	8.765			94.6	91.7	88.7	76.77		0 mM	0.75	0.748063	0.7		0 mM	0.11945	0.117933	0.114002
Gln-TTG	97.2	92.9	63.5	15.9		Gln-TTG	104.001	87.567	84.2	73.7
	100.9	92.7	68.7	10.234			95.2	92.7	89.9	68.5
	101.779	87.2	68.6	15.7			100.7	92.6	89.7	73.6
Leu-CAG	95.8	90.5	93.8	94.5		Leu-CAG	102.5	99	95.7	98.54
	102.3	95.7	98.5	99.7			103.47	99.5	90.5	98.5
	101.779	95.6	98.5	99.644			93.9	94.8	95.6	93.86
Leu-TAG	101.5	99.5	91.2	98.5		Leu-TAG	96.876	94.9	99.54	90.2
	101.6	94.8	96.9	93.8			100.4	89.234	99.5	95.9
	96.7	99.581	96.7	98.51			102.91	94.7	94.8	95.7
Supplementary Fig. 2j
	MDA-MB-231 GFP-PD						MRC5 mCherry-PD					Ser/Gly	MDA-MB-231				Ser/Gly	MRC5
Ser/Gly:	0.4mM	0.2mM	0.1mM	0mM		Ser/Gly:	0.4mM	0.2mM	0.1mM	0mM		0.4 mM	1	1	1		0.4 mM	1	1	1
Ser-AGA	92.6	83.4	97.2	23.4		Ser-AGA	100.8	91.9	102.35	76.9		0.2 mM	1.02036532	0.98	0.93		0.2 mM	0.94979079	0.96903766	0.92050209
	101.8	88.7	101.5	18.7			98.7	86.2	95.87	71.2		0.1 mM	0.73	0.72	0.75		0.1 mM	0.87698745	0.83523013	0.87
	105.47	88.7	101	23.7			100.43	91.7	101.79	76.77		0 mM	0.4	0.45	0.33		0 mM	0.8	0.87	0.82
Ser-CGA	100.9	91.9	95.8	34.9		Ser-CGA	99.2	87.56	98.1	73.5
	104.7	86.2	102.345	29.23			100.8	92.7	99.9	78.7
	94.215	91.779	101.7	34.77			99.9	92.6	101.8	78.6
Ser-GCT	100.5	87.5	98.1	23.5		Ser-GCT	98.9	95.5	101.5	74.8
	103.779	90.7	101.8	28.7			100.5	95.58	97.23	79.5
	95	91.644	99.987	28.6			100.4	90.8	101.199	79.5
Leu-CAG	100.4	96.5	101.7	95.543		Leu-CAG	99.8	99.9	102.78	94.9
	107.692	96.5	101.7	95.5			100.21	94.23	94.5	94.77
	91.8	91.8	96.4	90.8			99.91	99.7	102.64	89.23
Leu-TAG	104.6	93.2	102.7	93.9		Leu-TAG	98.53	100.7	101.78	91.7
	93.54	98.9	94.5	88			100.7	95.456	101.75	86.45
	101.76	98.779	102.64	93.7			100.6	100.75	96.4	91.7
Supplementary Fig. 2i
	MDA-MB-231 GFP-PD						MRC5 mCherry-PD					Gln	MDA-MB-231				Gln	MRC5
Gln:	0.4mM	0.2mM	0.1mM	0mM		Gln:	0.4mM	0.2mM	0.1mM	0mM		0.4 mM	1	1	1		0.4 mM	1	1	1
Gln-CTG	101.8	91.2	56.2	19.4		Gln-CTG	99.4	91.2	83.7	64.23		0.2 mM	0.97	0.95	0.96803018		0.2 mM	0.95483535	0.99033332	0.9265573
	94.6	96.9	61.9	14.765			100.87	96.9	78.4	69.9		0.1 mM	0.78	0.69	0.77		0.1 mM	0.89166098	0.8669929	0.96
	103.4	96.779	61.7	19.7			99.6	96.77	83.7	69.7		0 mM	0.45	0.32	0.38113582		0 mM	0.82	0.84232482	0.8
Gln-TTG	104.001	91.7	49.56	19.2		Gln-TTG	99.21	88.5	88.9	71.79
	95.2	86.5	54.789	25			100.5	93.7	83	66.56
	100.7	91.644	54.6	24.7			100.24	93.64	88.7	71.64
Leu-CAG	96.54	99.5	91.8	89.5		Leu-CAG	99.87	95.87	98.6	92.87
	100.3	94.876	96.5	94.78			100.2	100.5	93.56	97.5
	103.1	99.5	96.5	94.64			99.91	100.51	98.78	97.5
Leu-TAG	100.9	89.2	88.2	95.5		Leu-TAG	99.65	90.2	89.2	96.98
	92.8	94.9	93.9	90.876			100.7	95.9	94.9	91.2
	106.137	94.7	93.7	95.5			99.58	95.7	94.77	96.7

## Sheet: Supplementary Figure 3
Supplementary Fig. 3b						Supplementary Fig. 3e						Supplementary Fig. 3h
	MDA-MB-231 GFP-PD						MDA-MB-231 NG-PD						SUM-159PT GFP-PD
	Mono		CoC				Mono		CoC				Mono		CoC
Glucose:	+	-	+	-		Glucose:	+	-	+	-		Glucose:	+	-	+	-
Ala-TGC	99.094	35.672	100.779	79.234		Ala-TGC	101.543	38.234	87.452	82.345		Ala-TGC	98.456	48.765	97.456	90.01
	98.359	41.05	101	83.12			96.54	42.04	99.05	86.1			100.54	53.456	100.32	85.234
	104.03	39.435	97.234	83.199			101.668	41.779	112.672	85.668			100.672	53.02	101.672	90.11
Ala-AGC	98.34	38.219	102.345	84.12		Ala-AGC	97.234	33.567	100.785	73.567		Ala-AGC	100.24	50.23	100	94.644
	102.084	45.11	101.16	88.345			100.71	38.15	108.14	78.05			99.213	50.779	101.24	89.567
	100.12	45.094	95.678	87.866			101.779	38.644	91.234	78.644			100.24	45.234	98.213	94.789
Gly-TCC	103.489	24.06	98.456	75.678		Gly-TCC	102.345	29.19	85.15	69.234		Gly-TCC	98.34	28.567	100.21	73
	98.153	32.456	99.16	80.543			101.34	34.543	101.294	74.18			100.124	33.21	96.876	68.456
	101.13	26.713	101.668	80.04			95.876	34.581	113	74.779			101	33.644	102.2	73.755
Gly-GCC	95.05	31.248	101.543	73.456		Gly-GCC	98.123	35.456	88.11	75.07		Gly-GCC	99.568	35.32	97.568	77.12
	98.823	37.08	96.789	78.987			99.12	40.09	100.432	80.543			100.52	40.543	100.1	82.543
	97.995	35.787	101	78.12			102.001	40.755	110.654	80.581			99.54	40.581	101.54	82.581
Thr-AGT	97.695	97.624	94.567	89.234		Thr-AGT	94.567	93.234	100.215	98.456		Thr-AGT	99.23	90.234	100.342	99
	98.23	109.581	102.06	94.04			102.42	98.06	92.13	103.14			100.342	95.06	100.04	94.234
	105.668	101.16	102.644	94.779			102.644	98.779	107.107	103.755			99.905	95.779	98.753	99.779
Thr-TGT	99.328	94.327	99.123	90.567		Thr-TGT	100.01	91.567	86.543	100.234		Thr-TGT	98.65	104.03	100.671	96.1
	100.11	105.08	100.12	95			99.345	96.16	99.06	105.06			100.671	99.456	97.06	96.644
	98.743	96.781	100.34	95.644			100.421	96.644	113.583	105.779			100.397	104.755	101.397	91.567
Supplementary Fig. 3k
100% Gluc.	-0.004443	-0.006010768	-0.001479	-0.04620187	0.055941	-0.007681	-0.007185	-0.001826	-0.001152206	-0.005505757	-0.004327	-0.001196	-0.011092	-0.102953	-0.000524	-0.001105
10% Gluc.	-0.893381	0.031394448	0.683222	0.504890055	-0.320105	-0.845097	0.202813	0.260052	0.214494177	-0.127832113	-1.311665	0.18968	-0.180334	-0.113575	0.098284	0.14862
	A	R	D	Q	E	G	H	I	L	K	P	F	S	T	Y	V
Supplementary Fig. 3l
		24 h	48 h
Glucose:	+	-	-
Ala-TGC	101.34	78.456	60.245
	92.345	82	62.17
	105.783	84.672	54.789
Ala-AGC	100.53	77.12	41.378
	103.799	80.799	46.18
	95.214	73.213	49.64
Gly-TCC	90.32	80.543	53.09
	102.543	83.581	47.562
	106.581	75.1	54.547
Gly-GCC	93.768	83.654	61.02
	100.12	78.768	59.867
	105.578	86.578	55.214
Pro-AGG	94.52	90	100.779
	101.342	96.342	91
	103.676	100.03	98.345
Pro-TGG	102.671	92.432	107.112
	105.33	98.671	103.21
	91.432	103	95.01

## Sheet: Supplementary Figure 4
Supplementary Fig. 4b															Supplementary Fig. 4g					Supplementary Fig. 4h
SUM-159PT GFP-RPL10a (GFP PD)															Glucose 25mM		Glucose 2.5 mM
STAT1		MX1		OAS1		BST2		CTSK		SLC15A3		ISG15			IFN-beta (-)	IFN-beta (+)	IFN-beta (-)	IFN-beta (+)		anti-STAT1
Mono	CoC	Mono	CoC	Mono	CoC	Mono	CoC	Mono	CoC	Mono	CoC	Mono	CoC		0.509647	9.315408	0.66628	10.98012
1.1	4.88	1.12	28.3	1.03	23.49	1.09	12.44	1.03	10.3	1.05	12.2	1.03	11.43		0.53122	10.048216	0.866537	12.97977
0.9	5.12	0.88	27.5	1.09	23.1	1.01	13.5	0.9	9.2	1.1	11.7	1.02	11.44		0.553044	10.122802	0.370014	12.97977		anti-beta Actin
1	5.26	1	26.2	0.88	21.7	0.9	11.8	1.07	9.65	0.85	12.87	0.95	12.1		0.562218	7.723631	0.385177	13.40765
													1		0.77805	8.161806	0.796745	13.40765
Supplementary Fig. 4c															0.796423	8.188141	0.409107	13.63188
MRC5 mCherry-RPL10a (mCherry PD)															0.843844	8.41465	0.41223	13.63188
STAT1		MX1		OAS1		BST2		CTSK		SLC15A3		ISG15			1.181624	12.478915	0.915233	14.80265
Mono	CoC	Mono	CoC	Mono	CoC	Mono	CoC	Mono	CoC	Mono	CoC	Mono	CoC		1.777088	11.858159	0.43557	14.80265
1.04		1.06		1.01		0.89		1.03		1.1		1.01			2.466841	13.01311	0.639712	16.11833
1.03		1		1.01		1.05		0.95		1.11		1.03
0.93		0.94		0.98		1.06		1.02		0.89		0.96
Supplementary Fig. 4i
	STAT1				MX1				BST2				ISG15				SLC15A3
	Control sg	Control sg	STAT1 sg1	STAT1 sg2	Control sg	Control sg	STAT1 sg1	STAT1 sg2	Control sg	Control sg	STAT1 sg1	STAT1 sg2	Control sg	Control sg	STAT1 sg1	STAT1 sg2	Control sg	Control sg	STAT1 sg1	STAT1 sg2
IFN-beta:	-	+	+	+	-	+	+	+	-	+	+	+	-	+	+	+	-	+	+	+
	1.13	55	5.67	4.64	1.14	179	10.4	4.7	1.18	87	10.4	12.4	1.09	7.8	2.56	2.56	1.15	12.3	2.89	2.34
	1.09	52.1	7.43	4.02	1.01	168	8.7	8.9	1	105	11.5	14.6	1	9	2.1	3.1	0.9	14.8	3.4	2.8
	0.76	50.4	6.23	3.78	0.85	159	11.34	6.8	0.82	96	8.9	10.3	0.91	7.2	2.87	2.809	0.95	13	3.23	3.12
Supplementary Fig. 4k							Supplementary Fig. 4j							Supplementary Fig. 4m
	SUM-159PT			MRC5			Glucose (2.5 mM)							Glucose (2.5 mM)
							Mono			CoC				Mono			CoC
							Control sg	STAT1 sg 1	STAT1 sg 2	Control sg	STAT1 sg 1	STAT1 sg 2		Control sg	LYSET sg 1	LYSET sg 2	Control sg	LYSET sg 1	LYSET sg 2
							1	1.26	1.32	10.36	3.65	6.98		1.45	0.56	0.55	12.65	3.69	3.65
							1.23	1.15	0.56	12.3	4.12	7.02		0.87	0.23	0.26	13.26	5.64	3.33
							1.36	0.63	1.12	10.98	2.13	3.65		0.56	0.48	0.13	6.98	7.36	6.98
							0.89	1.12	1.18	11.36	5.03	4.026		0.42	0.18	0.89	7.89	3.98	5.03
							0.78	1	1.16	9.69	4.96	4.36		1.17	0.69	0.63	10.26	2.65	3.26
							0.9	0.84	0.63	13.65	6.98	5.02		1.09	0.55	0.78	11.23	5.58	2.59
							1.12	0.71	0.73	10.3	6.3	3.98		1.023	0.69	0.66	12.65	4.96	4.02
							0.73	0.58	1	11.96	5.6	8.36		1.28	0.23	0.62	8.64	6.9	2.6
							0.9	1.12	1.11	9.65	4.02	4.23		1.14	0.78	0.69	9.45	7.2	5.01
							1.1	1	0.49	8.6	3.69	4.65		0.99	0.44	0.32	8.74	3.1	5.45
							Supplementary Fig. 4l
								MX1				BST2				ISG15				SLC15A3
								Control sg	Control sg	LYSET sg1	LYSET sg2	Control sg	Control sg	LYSET sg1	LYSET sg2	Control sg	Control sg	LYSET sg1	LYSET sg2	Control sg	Control sg	LYSET sg1	LYSET sg2
							IFN-beta:	-	+	+	+	-	+	+	+	-	+	+	+	-	+	+	+
								1.07	78.9	72.4	71	1.1	53.7	49.7	50.6	1.04	7.5	6.6	5.67	1.06	9.4	8.93	8.1
								0.93	70.4	66.3	65	0.95	57	48.6	47	1.07	6.9	6.1	5.9	1.02	8.93	8.4	8.7
								1	69.8	63	60	0.95	50.6	51	43.1	0.89	6.3	5.9	6.5	0.92	9	7.8	8.9

## Sheet: Supplementary Figure 5
Supplementary Fig. 5d								Supplementary Fig. 5g
Supplementary Fig. 5h

[truncated: 4 more sheets: Supplementary Figure 6, Supplementary Figure 7, Supplementary Figure 8, P-values]
